# Supplementary material for: Tuning the Molecular Structure of Corroles to Enhance the Antibacterial Photosensitizing Activity
Source: Pharmaceutics. 2023 Jan 24;15(2):392. doi: 10.3390/pharmaceutics15020392 (PMC9959985; doi:10.3390/pharmaceutics15020392)
Supplement: Supplementary file 1 [file pharmaceutics-15-00392-s001.zip]

Archive with 1 entries (1 files):
- pharmaceutics-2118833-supplementary.pdf
